# Supplementary material for: Stylet cuticular gene-directed mutagenesis impairs the pea aphid vector capacity to transmit a plant virus
Source: PLoS Pathog. 2025 May 23;21(5):e1013192. doi: 10.1371/journal.ppat.1013192 (PMC12140417; doi:10.1371/journal.ppat.1013192)
Supplement: S6 Table — Orthologs of A. pisum stylin proteins identified with Orthofinder, the orthogroup 1 were used in the IQTree analysis. (XLSX) [file ppat.1013192.s012.xlsx]

## Sheet: Feuil1
S6 Table. Stylins orthologs. Orthologs of A. pisum stylin proteins identified with Orthofinder, the orthogroup 1 were used in the IQTree analysis.
Orthogroup	Stylins	Species	NCBI_ID	NCBI_Sequence_name
1	01|02	Acyrthosiphon pisum	NP_001155786.1	RR1 cuticle protein 1 precursor
1	01|02	Metopolophium dirhodum	XP_060862310.1	endocuticle structural glycoprotein SgAbd-4-like
1	01|02	Macrosiphum euphorbiae	CAI6351927.1	unnamed protein product
1	01|02	Myzus persicae	XP_022162597.1	endocuticle structural glycoprotein SgAbd-4-like
1	01|02	Aphis gossypii	XP_027845471.1	endocuticle structural glycoprotein SgAbd-4
1	01|02	Rhopalosiphum padi	XP_060833666.1	endocuticle structural glycoprotein SgAbd-4-like
1	01|02	Rhopalosiphum maidis	XP_026806739.1	endocuticle structural glycoprotein SgAbd-4-like
1	01|02	Melanaphis sacchari	XP_025202490.1	endocuticle structural glycoprotein SgAbd-4-like
1	01|02	Aphis craccivora	AWF70758.1	stylin-001
1	01|02	Myzus persicae	XP_022166622.1	endocuticle structural glycoprotein SgAbd-4-like
1	01|02	Sipha flava	XP_025419479.1	endocuticle structural glycoprotein SgAbd-4-like
1	01|02	Sipha flava	XP_025412737.1	endocuticle structural glycoprotein SgAbd-4-like
1	01|02	Aphis gossypii	XP_027845538.1	endocuticle structural glycoprotein SgAbd-4-like
1	01|02	Aphis craccivora	KAF0766326.1	endocuticle structural glycoprotein SgAbd-4-like
1	01|02	Rhopalosiphum padi	XP_060833764.1	endocuticle structural glycoprotein SgAbd-4-like
1	01|02	Melanaphis sacchari	XP_025193962.1	endocuticle structural glycoprotein SgAbd-4-like
1	01|02	Rhopalosiphum maidis	XP_026822347.1	endocuticle structural glycoprotein SgAbd-4-like
1	01|02	Diuraphis noxia	XP_015379180.1	PREDICTED: endocuticle structural glycoprotein SgAbd-4-like
1	01|02	Metopolophium dirhodum	XP_060874775.1	endocuticle structural glycoprotein SgAbd-4-like
1	01|02	Acyrthosiphon pisum	NP_001156143.1	RR1 cuticle protein 7 precursor
1	01|02	Macrosiphum euphorbiae	CAI6363159.1	unnamed protein product
1	01|02	Diuraphis noxia	XP_015364844.1	PREDICTED: endocuticle structural glycoprotein SgAbd-4-like, partial
1	01|02	Cinara cedri	VVC44945.1	Insect cuticle protein,Chitin-binding type R&R consensus
2	03 |	Cinara cedri	VVC24923.1	Insect cuticle protein,Chitin-binding type R&R consensus
2	03 |	Rhopalosiphum maidis	XP_026814292.1	endocuticle structural glycoprotein SgAbd-8-like
2	03 |	Melanaphis sacchari	XP_025194116.1	endocuticle structural glycoprotein SgAbd-8-like
2	03 |	Myzus persicae	XP_022166605.1	endocuticle structural glycoprotein SgAbd-8-like
2	03 |	Aphis gossypii	XP_027845537.2	endocuticle structural glycoprotein SgAbd-8-like
2	03 |	Diuraphis noxia	XP_015379794.1	PREDICTED: endocuticle structural glycoprotein SgAbd-8-like
2	03 |	Metopolophium dirhodum	XP_060875476.1	endocuticle structural glycoprotein SgAbd-8-like
2	03 |	Aphis craccivora	KAF0770427.1	endocuticle structural glycoprotein SgAbd-8-like, partial
2	03 |	Acyrthosiphon pisum	NP_001155431.1	RR1 cuticle protein 10 precursor
2	03 |	Sipha flava	XP_025419463.1	endocuticle structural glycoprotein SgAbd-8-like
3	04 | 04bis	Cinara cedri	VVC33412.1	Hypothetical protein CINCED_3A000308
3	04 | 04bis	Cinara cedri	VVC33411.1	Insect cuticle protein,Chitin-binding type R&R consensus
3	04 | 04bis	Melanaphis sacchari	XP_025194003.1	endocuticle structural glycoprotein SgAbd-9-like
3	04 | 04bis	Aphis craccivora	KAF0768469.1	endocuticle structural glycoprotein SgAbd-9-like
3	04 | 04bis	Aphis glycines	KAE9535875.1	hypothetical protein AGLY_007776
3	04 | 04bis	Aphis gossypii	XP_027847448.1	endocuticle structural glycoprotein SgAbd-9-like
3	04 | 04bis	Sipha flava	XP_025421627.1	endocuticle structural glycoprotein SgAbd-1-like
3	04 | 04bis	Macrosiphum euphorbiae	CAI6350939.1	unnamed protein product
3	04 | 04bis	Diuraphis noxia	XP_015375796.1	PREDICTED: uncharacterized protein LOC107170242
3	04 | 04bis	Myzus persicae	XP_022181462.1	endocuticle structural glycoprotein SgAbd-9-like
3	04 | 04bis	Acyrthosiphon pisum	NP_001165739.1	RR1 cuticle protein 4 precursor
3	04 | 04bis	Acyrthosiphon pisum	NP_001165731.1	RR1 cuticle protein 2 precursor
3	04 | 04bis	Rhopalosiphum maidis	XP_026806116.1	endocuticle structural glycoprotein SgAbd-9-like
3	04 | 04bis	Metopolophium dirhodum	XP_060877769.1	endocuticle structural glycoprotein SgAbd-9-like
3	04 | 04bis	Rhopalosiphum padi	XP_060834729.1	endocuticle structural glycoprotein SgAbd-9-like
