# Supplementary material for: Stylet cuticular gene-directed mutagenesis impairs the pea aphid vector capacity to transmit a plant virus
Source: PLoS Pathog. 2025 May 23;21(5):e1013192. doi: 10.1371/journal.ppat.1013192 (PMC12140417; doi:10.1371/journal.ppat.1013192)
Supplement: S1 Data — (XLSX) [file ppat.1013192.s013.xlsx]

## Sheet: Summary
S1 Data
This Excel files includes raw-data organized as follows:
Tab Name	Paper figures and/or tables
Raw-data_Fig_2	Fig 2. Impact of Stylin-01 mutations on CaMV transmission efficiency.
Raw-data_Fig_3B	Fig 3. In vitro interaction assays between dissected aphid stylets and the viral protein CaMV P2 fused to GFP (P2-GFP).
Raw-data_Fig_6	Fig 6. Stylin-02 is upregulated in the Sty01-KO mutant during the synthesis of adult stylets.
Raw-data_Fig_7|S5_Table	Fig 7. Feeding behavior of wild-type (WT) and mutant A. pisum clones related to CaMV acquisition and inoculation.
	S5 Table. Comparison of the feeding behavior of N2 nymphs of WT and mutant A. pisum lines.
Raw-data_S2_Table	S2 Table. Duration of the dévelopment of wild-type and mutant nymphs development before adult molt at 18 °C and a 16/8 h (day/night) photoperiod.

## Sheet: Raw-data_Fig_2
Figure 2 LEGEND	Fig 2. Impact of Stylin-01 mutations on CaMV transmission efficiency. The values are presented as the means ± SE of all independent replicates. Asterisks indicate significant differences according to binomial generalized linear model followed by a post-hoc Tukey's honestly significant difference (HSD) test (GLM, P < 0.05).
RAW DATA	Lineage	Source plant ID	Positive plants	Total number of plant used	Percentage of positive plants
	WT	P7	6	24	25
	WT	P8	5	24	20.8333
	WT	P9	4	24	16.6667
	WT	P10	5	20	25
	WT	P11	5	24	20.8333
	WT	P12	7	24	29.1667
	WT	P13	4	24	16.6667
	WT	P14	6	24	25
	WT	P15	10	24	41.6667
	WT	P16	8	24	33.3333
	WT	P17	3	23	13.0435
	WT	P18	5	24	20.8333
	WT	P19	5	24	20.8333
	WT	P20	8	24	33.3333
	WT	P21	5	24	20.8333
	WT	P22	6	24	25
	WT	P23	5	24	20.8333
	WT	P24	4	24	16.6667
	Sty01-KO	P1	1	23	4.34783
	Sty01-KO	P2	1	22	4.54545
	Sty01-KO	P3	1	24	4.16667
	Sty01-KO	P4	1	24	4.16667
	Sty01-KO	P5	0	24	0
	Sty01-KO	P6	0	24	0
	Sty01-KO	P9	1	24	4.16667
	Sty01-KO	P10	1	24	4.16667
	Sty01-KO	P11	1	24	4.16667
	Sty01-KO	P12	2	24	8.33333
	Sty01-Cter	P1	4	24	16.6667
	Sty01-Cter	P2	1	24	4.16667
	Sty01-Cter	P3	3	24	12.5
	Sty01-Cter	P4	2	24	8.33333
	Sty01-Cter	P5	6	24	25
	Sty01-Cter	P6	5	24	20.8333
	Sty01-Cter	P13	3	24	12.5
	Sty01-Cter	P14	2	24	8.33333

## Sheet: Raw-data_Fig_3B
Figure 3B LEGEND	Fig 3. In vitro interaction assays between dissected aphid stylets and the viral protein CaMV P2 fused to GFP (P2-GFP). (B) Proportion of maxillary stylets labeled for each category out of the total number of maxillary stylets observed. The number of positive stylets was significantly lower in the two mutant lines Sty01-KO and Sty01-Cter than in the wild-type aphid line (P-values from a binomial …
RAW DATA	Condition	Replicate ID	Positive	Partial	Negative	Total	% positives	% partial	% negative
	WT	R1	8	0	0	8	100	0	0
	WT	R2	6	0	0	6	100	0	0
	WT	R3	9	0	0	9	100	0	0
	WT	R4	12	0	0	12	100	0	0
	Sty01-KO	R1	5	3	0	8	62.5	37.5	0
	Sty01-KO	R2	8	0	2	10	80	0	20
	Sty01-KO	R3	7	0	1	8	87.5	0	12.5
	Sty01-Cter	R2	6	0	1	7	85.71	0	14.29
	Sty01-Cter	R3	6	0	2	8	75	0	25
	Sty01-Cter	R4	8	1	1	10	80	10	10
SUMMARY	Condition	Replicate	Positive	Partial	Negative	Total	% positives	% partial	% negative
	WT	TOTAL	35	0	0	35	100	0	0
	Sty01-KO	TOTAL	20	3	3	26	76.67	12.5	10.83
	Sty01-Cter	TOTAL	20	1	4	25	80.24	3.33	16.43

## Sheet: Raw-data_Fig_6
FIGURE 6 LEGEND	Fig 6. Stylin-02 is upregulated in the Sty01-KO mutant during the synthesis of adult stylets. Relative expression levels of stylins at N4 instar 46 h post-molt were measured in WT and mutant lines. The gene encoding NADH dehydrogenase [ubiquinone] iron-sulfur protein 8 (NDUFS88) was used as internal control to compare the expression of all RR-1 stylins in each aphid line. The values are presented…
RAW DATA	qPCR CT values
	WT										Sty01-KO										Sty01-Cter(L14)
	Mdh2 (reference)	Sample 1	Sample 2	Sample 3	Sample 4	Sample 5	Sample 6	Sample 7	Sample 8		Mdh2 (reference)	Sample 1	Sample 2	Sample 3	Sample 4	Sample 5	Sample 6	Sample 7	Sample 8		Mdh2 (reference)	Sample 1	Sample 2	Sample 3	Sample 4	Sample 5	Sample 6	Sample 7	Sample 8
		23.597	23.3277	22.2052	22.2852	22.8996	22.8845	22.8184	24.1615			22.6922	23.0237	22.5346	21.7505	22.9669	23.178	21.9897	24.6728			26.3417	24.2898	22.9894	23.4086	23.475	25.1032	22.0768	22.9498
		23.8527	23.3889	22.5567	22.4396	22.8499	22.901	22.9255	24.3292			22.7034	22.8977	22.1778	21.6146	22.8922	23.0128	22.1308	24.5722			26.1146	24.1991	22.9723	23.425	23.3329	25.1824	22.1734	22.8999
		23.9203	23.5114	22.6724	22.6431	22.9148	22.863	23.2116	24.3354			22.4698	22.9067	22.1636	21.6367	22.8249	23.2223	22.0236	24.4874			26.1042	24.201	22.9587	23.297	23.1583	25.1777	22.0299	22.9397
	NDUFS8	Sample 1	Sample 2	Sample 3	Sample 4	Sample 5	Sample 6	Sample 7	Sample 8		NDUFS8	Sample 1	Sample 2	Sample 3	Sample 4	Sample 5	Sample 6	Sample 7	Sample 8		NDUFS8	Sample 1	Sample 2	Sample 3	Sample 4	Sample 5	Sample 6	Sample 7	Sample 8
		22.4398	NA	22.784	NA	24.3976	NA	22.7866	NA			24.006	24.9886	21.9387	22.6833	24.294	24.5974	22.5513	23.6722			26.5634	24.6427	24.2087	24.5092	22.6283	24.0835	22.9813	23.1817
		22.2922	22.4045	22.5728	21.9987	24.2227	23.8873	22.8223	23.4256			24.0795	24.8639	22.1742	22.8321	24.3321	24.5298	22.6891	23.6356			26.3642	24.6279	23.9652	24.5061	22.5654	24.2731	23.1079	23.6276
		22.4491	22.4426	22.2971	22.4139	24.207	23.8808	22.4926	23.2386			24.1116	24.971	21.9704	22.6695	24.2754	24.3398	22.2868	23.4321			26.5506	24.4773	23.9118	24.2007	22.3807	23.9268	22.9186	23.3867
	Stylin-01	Sample 1	Sample 2	Sample 3	Sample 4	Sample 5	Sample 6	Sample 7	Sample 8		Stylin-01	Sample 1	Sample 2	Sample 3	Sample 4	Sample 5	Sample 6	Sample 7	Sample 8		Stylin-01	Sample 1	Sample 2	Sample 3	Sample 4	Sample 5	Sample 6	Sample 7	Sample 8
		20.9543	21.8264	19.8238	19.4857	20.4605	22.9493	20.6825	21.0497			23.6858	22.6845	23.1925	23.0599	24.6899	24.6555	22.9198	23.9111			28.27	22.0719	22.4811	23.2403	22.9751	22.4383	20.1259	21.2724
		21.0388	NA	19.8235	19.7247	20.3447	22.9745	20.553	21.3038			24.1321	22.6887	23.6646	22.7561	24.5452	24.4663	22.1854	24.3481			28.3083	22.053	22.6026	23.4244	23.0401	22.6895	20.0371	21.8096
		21.314	21.8255	19.971	19.6292	20.5058	23.0302	20.8852	21.5517			23.9786	22.7326	23.7624	23.1187	24.832	24.8202	22.9745	24.5878			28.7073	22.014	22.7568	23.2631	23.2565	22.6299	20.2267	21.1654
	Stylin-02	Sample 1	Sample 2	Sample 3	Sample 4	Sample 5	Sample 6	Sample 7	Sample 8		Stylin-02	Sample 1	Sample 2	Sample 3	Sample 4	Sample 5	Sample 6	Sample 7	Sample 8		Stylin-02	Sample 1	Sample 2	Sample 3	Sample 4	Sample 5	Sample 6	Sample 7	Sample 8
		23.8656	24.4103	22.4727	22.3549	22.4739	25.4775	23.2356	24.958			21.9441	21.1592	22.6995	22.5974	24.0944	23.2628	21.0068	24.3091			24.6256	30.4453	25.2408	22.7622	26.5005	25.7397	21.2847	23.5204
		24.0268	24.5466	22.8243	22.9005	22.5864	25.5195	23.582	24.9486			22.008	21.0643	22.5165	22.8077	24.2347	23.2116	21.1055	24.4953			24.7926	30.7075	25.3423	22.8425	26.7612	25.6934	21.5783	22.8435
		24.392	24.5978	22.7633	22.7468	22.6616	25.6233	23.3744	25.1655			22.5432	21.0539	22.8693	22.8413	24.4094	23.3255	21.5896	24.8027			24.6504	30.9311	25.3517	22.979	26.8426	25.9708	21.8205	23.2383
	Stylin-03	Sample 1	Sample 2	Sample 3	Sample 4	Sample 5	Sample 6	Sample 7	Sample 8		Stylin-03	Sample 1	Sample 2	Sample 3	Sample 4	Sample 5	Sample 6	Sample 7	Sample 8		Stylin-03	Sample 1	Sample 2	Sample 3	Sample 4	Sample 5	Sample 6	Sample 7	Sample 8
		25.9885	26.9197	24.9055	24.6036	23.4593	25.5951	25.0941	27.8042			25.2845	23.7287	25.5431	25.4972	26.8968	25.4474	24.8148	27.7684			27.1429	NA	26.8828	24.4025	28.2542	27.3865	23.1307	24.8214
		25.8501	26.9363	24.6265	24.6808	23.5033	25.593	25.221	27.9031			24.8092	23.828	25.5237	25.6237	26.8129	25.4699	24.3635	28.0922			26.1873	NA	26.7828	24.4901	28.2557	27.5711	23.3556	25.2227
		26.3073	26.9597	24.936	24.8194	23.2991	25.5809	25.5709	27.8677			24.9454	23.8986	25.73	25.6021	27.015	25.5951	24.8162	27.9945			26.3802	NA	26.9621	24.5348	28.2298	27.9087	23.3074	25.7477
	Stylin-04	Sample 1	Sample 2	Sample 3	Sample 4	Sample 5	Sample 6	Sample 7	Sample 8		Stylin-04	Sample 1	Sample 2	Sample 3	Sample 4	Sample 5	Sample 6	Sample 7	Sample 8		Stylin-04	Sample 1	Sample 2	Sample 3	Sample 4	Sample 5	Sample 6	Sample 7	Sample 8
		26.0923	26.2197	23.9645	23.8747	22.4508	26.7546	24.5602	26.9417			23.9419	22.5352	24.4228	24.4879	26.1587	24.0897	23.8914	27.3382			26.5425	27.1965	25.1617	24.9904	28.9692	28.5921	23.713	25.2363
		25.9569	26.2547	24.2019	24.0522	22.605	26.9715	24.7323	27.0593			24.0327	22.6089	24.4485	24.7236	26.2239	24.2189	24.0246	27.291			26.6519	27.3043	25.2658	25.0276	29.1146	28.4249	23.9187	25.514
		26.2931	26.3204	24.2286	24.1263	22.8535	26.9669	24.8402	27.0905			24.2944	22.5789	24.6326	24.5805	26.1996	24.1129	24.1185	27.3525			26.7808	27.3478	25.2557	25.0192	29.2822	28.6744	24.0564	25.6752
	NA = missing data

## Sheet: Raw-data_Fig_7|S5_Table
Figure 7B-7D LEGEND	Fig 7. Feeding behavior of wild-type (WT) and mutant A. pisum clones related to CaMV acquisition and inoculation. ... The duration of first C to first pd (time from the beginning of the first probe to the first intracellular puncture) during CaMV acquisition (B) and inoculation (D) show no difference between all aphid clones (n = 21-22, Kruskal-Wallis test, ns = not significant at the 5% level). …
Table S5 LEGEND	S5 Table. Comparison of the feeding behavior of N2 nymphs of WT and mutant A. pisum lines. Feeding behavior recorded for 10 minutes on turnip plants infected with CaMV (21 dpi) for EPG variables related to virus acquisition, and for 10 minutes on young healthy turnip plants for EPG variables related to virus inoculation. Time is expressed in seconds (mean values ± SE)
RAW DATA	Virus acquisition
		First C to first pd (seconds)				First pd (seconds)				II-1 (seconds)				II-2 (seconds)				II-3 (seconds)
		WT	Sty01-KO	Sty01-Cter		WT	Sty01-KO	Sty01-Cter		WT	Sty01-KO	Sty01-Cter		WT	Sty01-KO	Sty01-Cter		WT	Sty01-KO	Sty01-Cter
		4.96	7.89	14.19		3.96	3.62	4.35		1.01	1.7	1.12		1.63	1.16	1.77		1.32	0.76	1.46
		4.08	4.23	5.51		3.77	4.16	4.08		1.35	1.7	1.51		1.17	1.45	0.98		1.25	1.01	1.59
		7.83	4.19	6.82		3.57	4.18	3.61		1.49	1.47	1.62		0.88	1.61	0.99		1.2	1.1	1
		9.33	4.3	4.44		3.36	3.6	2.68		1.65	1.23	1.28		1.16	1.29	0.57		0.55	1.08	0.83
		7.69	4.97	6.45		3.97	4.51	3.32		1.7	1.89	1.43		1.27	1.28	1.53		1	1.34	0.36
		6.83	20.49	8.46		3.1	3.39	3.78		1.49	1.55	1.55		0.87	0.94	0.93		0.74	0.9	1.3
		6.19	7.07	6.88		3.19	3.43	2.65		1.26	1.57	1.3		1.09	1.04	0.67		0.84	0.82	0.68
		5.93	9.48	6.96		3.76	2.83	2.65		1.56	0.8	1.19		0.91	0.83	0.61		1.29	1.2	0.85
		4.72	4.82	8.54		3.87	4.35	3.14		1.73	1.49	0.88		0.87	1.19	1.31		1.27	1.67	0.95
		8.3	5.67	14.62		2.96	2.41	3.56		1.42	0.74	1.4		0.81	0.93	1.11		0.73	0.74	1.05
		4.88	6.06	6.08		4.01	2.92	3.56		1.31	1.35	1.68		1.36	0.97	0.96		1.34	0.6	0.92
		6.81	5.3	8.19		3.03	2.87	3.96		0.7	1.32	1.47		1.41	0.94	1.16		0.92	0.61	1.33
		6.91	3.79	14.73		3.48	3.72	3.57		1.67	1.37	1.08		0.85	0.9	1.41		0.96	1.45	1.08
		7.06	4.09	51.5		4.3	3.51	4.23		1.67	1.2	1.01		0.88	0.85	1.55		1.75	1.46	1.67
		8.06	4.83	5.46		3.56	3.41	3.66		1.53	1.4	0.88		1.12	1.11	1.36		0.91	0.9	1.42
		3.62	16.22	7.68		3.51	3.15	4.22		0.98	1.08	1.59		1.65	1.01	1.34		0.88	1.06	1.29
		6.09	4.34	4.03		3.18	3.51	3.5		0.85	1.06	1.61		1.18	1.39	1.18		1.15	1.06	0.71
		7.6	3.74	6.66		3.86	3.26	2.87		0.82	1.41	0.96		1.52	1.24	1.19		1.52	0.61	0.72
		13.87	16.04	6.08		4.03	3.64	3.19		1.63	1.25	1.54		1.3	1.4	0.96		1.1	0.99	0.69
		9.34	4.61	6.31		4.26	3.23	3.56		1.6	1.43	1.28		0.99	0.9	1.12		1.67	0.9	1.16
		4.81	7.61	7.19		3.07	3.44	3.83		0.88	1.69	1.19		1.74	0.93	1.72		0.45	0.82	0.92
						4.86				1.73				1.28				1.85
SUMMARY STATISTICS	mean	6.9	7.13	9.85	mean	3.67	3.48	3.52	mean	1.37	1.37	1.31	mean	1.18	1.11	1.16	mean	1.12	1	1.05
	SE	0.5	1.02	2.19	SE	0.1	0.11	0.11	SE	0.07	0.06	0.06	SE	0.06	0.05	0.07	SE	0.08	0.06	0.07
	p	0.12			p	0.52			p	0.6			p	0.74			p	0.53
RAW DATA	Virus inoculation
		First C to first pd (seconds)				First pd (seconds)				II-1 (seconds)				II-2 (seconds)				II-3 (seconds)
		WT	Sty01-KO	Sty01-Cter		WT	Sty01-KO	Sty01-Cter		WT	Sty01-KO	Sty01-Cter		WT	Sty01-KO	Sty01-Cter		WT	Sty01-KO	Sty01-Cter
		5.41	13.81	3.49		3.98	2.84	3.52		1.65	0.89	1.59		1.28	0.6	1.14		1.05	1.35	0.79
		2.32	8.42	6.85		3.75	3.82	4.33		1.78	1.6	1.46		1.14	0.94	1.89		0.83	1.28	0.98
		5.59	11.39	4.74		4.53	3.46	2.43		1.72	1.32	0.71		1.42	1.13	0.86		1.39	1.01	0.86
		4.14	12.46	8.39		4.52	2.49	3.28		2.29	0.79	1.65		1.14	1.13	0.86		1.09	0.57	0.77
		6.03	28.62	5.73		3.33	3.83	2.6		1.52	1.82	1.13		0.93	0.93	0.75		0.88	1.08	0.72
		17.67	7.85	14		4.38	3.13	3.71		1.55	1.31	1.53		1.01	1.02	1.11		1.82	0.8	1.07
		7.19	6.83	10.45		4.7	3.4	4.19		1.59	1.73	2.01		0.87	0.99	1.24		2.24	0.68	0.94
		3.53	11.6	20.03		3.79	4.54	4.13		1.99	1.32	1.84		0.97	1.47	0.97		0.83	1.75	1.32
		8	5.98	6.64		3.74	3.88	3.53		1.57	1.19	1.27		0.92	1.23	1.33		1.25	1.46	0.93
		33.13	14.07	5.66		5.23	3.62	5.47		1.63	1.69	1.65		1.22	1.03	1.51		2.38	0.9	2.31
		4	8.73	12.55		3.45	3.18	4.32		1.52	1.34	1.73		0.79	1.35	1.18		1.14	0.49	1.41
		7.5	4.64	6.05		3.06	4.27	5.24		1.43	1.6	1.75		0.85	0.98	1.11		0.78	1.69	2.38
		6.58	3.92	11.76		3.26	3.58	3.58		1.65	1.23	1.17		1.22	1.06	1.47		0.39	1.29	0.94
		17.26	6.9	14.51		5.18	2.85	5.04		1.74	0.83	1.61		1.28	0.7	1.2		2.16	1.32	2.23
		5.5	6.64	5.27		4.06	3.07	5.69		1.52	1.12	1.53		1.54	1.44	1.75		1	0.51	2.41
		9.53	3.12	18.45		5.03	3.72	4.05		1.26	1.6	1.1		1.69	0.88	1.72		2.08	1.24	1.23
		2.95	4.38	6.31		1.57	3.48	4.51		0.7	1.27	1.06		0.4	1.27	2.25		0.47	0.94	1.2
		5.42	6.78	6.86		3.37	4.75	3.3		1.39	1.27	1.57		0.91	2.14	1		1.07	1.34	0.73
		6.99	13.65	6.6		2.67	3.65	2.68		0.96	1.02	0.88		0.87	1.32	1.24		0.84	1.31	0.56
		9.34	7.75	3.51		5.82	3.66	5.07		1.71	1.17	1.44		1.05	1.52	1.15		3.06	0.97	2.48
		19.38	15.25	11.46		4.11	4.07	5.14		1.44	1.76	1.75		1.46	0.93	1.33		1.21	1.38	2.06
		10.94				4.09				1.73				1.13				1.23
SUMMARY STATISTICS	mean	9.02	9.66	9.01	mean	3.98	3.59	4.09	mean	1.56	1.33	1.45	mean	1.1	1.15	1.29	mean	1.33	1.11	1.35
	SE	1.52	1.24	1.03	SE	0.2	0.12	0.21	SE	0.07	0.07	0.07	SE	0.06	0.07	0.08	SE	0.14	0.08	0.14
	p	0.56			p	0.13			p	0.11			p	0.22			p	0.91

## Sheet: Raw-data_S2_Table
S2 TABLE LEGEND	S2 Table. Duration of the dévelopment of wild-type and mutant nymphs development before adult molt at 18 °C and a 16/8 h (day/night) photoperiod. Results are expressed as mean hours (± SE) of at least 20 nymphs per aphid line
RAW DATA		Nymph 1 (N1) in hours				Nymph 2 (N2) in hours				Nymph 3 (N3) in hours				Nymph 4 (N4) in hours				Time to Adult (Ad) in hours
		WT	Sty01-KO	Sty01-Cter		WT	Sty01-KO	Sty01-Cter		WT	Sty01-KO	Sty01-Cter		WT	Sty01-KO	Sty01-Cter		WT	Sty01-KO	Sty01-Cter
		38	38	43		48	48	43		48	49	48		58	57	53		192	192	187
		38	38	43		48	48	43		48	48	53		58	58	53		192	192	192
		38	38	43		48	48	43		48	48	53		58	58	67		192	192	206
		38	38	43		48	48	46		48	48	46		58	58	72		192	192	207
		38	38	43		48	48	43		48	48	53		58	58	67		192	192	206
		43	38	43		43	48	53		48	49	43		58	57	67		192	192	206
		38	38	38		48	48	48		48	48	48		58	58	58		192	192	192
		38	43	38		48	43	48		48	48	48		58	58	53		192	192	187
		38	43	38		48	43	48		48	53	48		58	53	53		192	192	187
		38	40.5	38		48	48	48		48	47	48		58	58	58		192	193.5	192
		38	40.5	38		48	48	48		48	52	48		58	62	58		192	202.5	192
		38	40.5	38		48	48	48		48	47	49		58	58	72		192	193.5	207
		38	40.5	43		48	50	43		48	50	49		58	62	72		192	202.5	207
		38	40.5	43		48	48	43		48	47	49		58	58	67		192	193.5	202
		38	40.5	40.5		48	48	48		48	47	47		58	58	62		192	193.5	197.5
		38	40.5	40.5		48	48	48		48	47	52		58	58	67		192	193.5	207.5
		38	40.5	40.5		48	48	48		48	47	52		58	58	53		192	193.5	193.5
		43	40.5	40.5		53	48	48		43	52	52		53	62	67		192	202.5	207.5
		40.5	40.5	45.5		48	48	50		47	52	50		58	62	62		193.5	202.5	207.5
		40.5	40.5	40.5		48	50	48		47	50	47		58	62	55		193.5	202.5	190.5
		40.5		40.5		48		50		47		46		58		53		193.5		189.5
		40.5		40.5		55		55		47		50		58		69		200.5		214.5
		40.5		47.5		55		48		47		50		58		69		200.5		214.5
		40.5		47.5		48		64		47		48		58		61		193.5		220.5
		40.5		47.5		48		64		47		48		58		58		193.5		217.5
		40.5				48				47				58				193.5
		40.5				48				47				58				193.5
		40.5				48				47				58				193.5
		40.5				48				47				58				193.5
		40.5				48				47				58				193.5
		40.5				48				47				58				193.5
		40.5				48				52				67				207.5
		40.5				48				52				67				207.5
		40.5				48				52				67				207.5
		40.5				48				47				58				193.5
		40.5				48				47				58				193.5
		40.5				48				47				58				193.5
		40.5				48				52				53				193.5
SUMMARY STATISTICS	mean	39.5789	39.875	41.74	mean	48.3684	47.7	48.64	mean	47.8684	48.85	49	mean	58.4474	58.65	61.84	mean	194.263	195.075	201.22
	SE	0.238927	0.357025	0.606987	SE	0.318739	0.384571	1.10887	SE	0.272419	0.442927	0.496655	SE	0.450537	0.509256	1.38285	SE	0.707795	0.994243	2.06137
	Sig	a	ab	b	Sig	a	a	a	Sig	a	ab	b	Sig	a	a	a	Sig	a	a	a
	p	0.006			p	0.781			p	0.022			p	0.124			p	0.124
